# Supplementary material for: Factors Associated with Older People’s Anxiety Symptom Positioning after COVID-19: Cross-Sectional Findings from a Canadian Sample
Source: Healthcare (Basel). 2024 Sep 13;12(18):1837. doi: 10.3390/healthcare12181837 (PMC11431020; doi:10.3390/healthcare12181837)
Supplement: Supplementary file 1 [file healthcare-12-01837-s001.zip]

Archive with 1 entries (1 files):
- healthcare-3182074-supplementary.pdf
